# Supplementary material for: Characterization of Antibiotic Resistance Gene Abundance and Microbiota Composition in Feces of Organic and Conventional Pigs from Four EU Countries
Source: PLoS One. 2015 Jul 28;10(7):e0132892. doi: 10.1371/journal.pone.0132892 (PMC4517930; doi:10.1371/journal.pone.0132892)
Supplement: S1 Table — (XLS) [file pone.0132892.s002.xls]

## Sheet: File S1
S1 Table. List of primers used in this study.
Primer	Target	Primer sequence 5' - 3'	Reference
strA_F	aminoglycoside phosphotransferase	ACCCTAAAACTCTTCAATGC	Faldynova et al 2013
strA_R	aminoglycoside phosphotransferase	TCCCCAATACATTGAATAGG	Faldynova et al 2013
sul1_F	dihydropteroate synthase	GTCTAAGAGCGGCGCAATAC	Faldynova et al 2013
sul1_R	dihydropteroate synthase	GGATCAGACGTCGTGGATGT	Faldynova et al 2013
sul2_F	dihydropteroate synthase	CGCAATGTGATCCATGATGT	Faldynova et al 2013
sul2_R	dihydropteroate synthase	GCGAAATCATCTGCCAAACT	Faldynova et al 2013
tet(B)_F	tetracycline efflux protein	TACAGGGATTATTGGTGAGC	Faldynova et al 2013
tet(B)_R	tetracycline efflux protein	ACATGAAGGTCATCGATAGC	Faldynova et al 2013
tet(A)_F	tetracycline efflux protein	CGATCTTCCAAGCGTTTGTT	Faldynova et al 2013
tet(A)_R	tetracycline efflux protein	CCAGAAGAACGAAGCCAGTC	Faldynova et al 2013
cat_F	chloramphenicol acetyl transferase	GGGAAATAGGCCAGGTTTTC	Faldynova et al 2013
cat_R	chloramphenicol acetyl transferase	TCCATGAGCAAACTGAAACG	Faldynova et al 2013
16Suniv_F	all bacteria	GAGGAAGGIGIGGAIGACGT	Tseng et all. 2003
16Suniv_R	all bacteria	AGICCCGIGAACGTATTCAC	Tseng et all. 2003
Faldynova M, Videnska P, Havlickova H, Sisak F, Juricova H et al. (2013) Prevalence of antibiotic resistance genes in faecal samples from cattle, pigs and poultry. Vet Med Czech 58: 298-304.
Tseng CP, Cheng JC, Tseng CC, Wang C, Chen YL et al. (2003) Broad-range ribosomal RNA real-time PCR after removal of DNA from reagents: melting profiles for clinically important bacteria. Clin Chem 49: 306-309.
