# Supplementary material for: Characterization of Antibiotic Resistance Gene Abundance and Microbiota Composition in Feces of Organic and Conventional Pigs from Four EU Countries
Source: PLoS One. 2015 Jul 28;10(7):e0132892. doi: 10.1371/journal.pone.0132892 (PMC4517930; doi:10.1371/journal.pone.0132892)
Supplement: S2 Table — This file contains basic information on sequence coverage of individual samples together with different indices characterizing the alpha and beta diversities. (XLS) [file pone.0132892.s003.xls]

## Sheet: File S2
S2 Table. Basic pyrosequencing characteristics.
Dominant phyla found in the samples analysed in this study. Data show percentages out of total population.
	Samples	Bacteria;Other	Actinobacteria	Bacteroidetes	Cyanobacteria/Chloroplast	Deferribacteres	Deinococcus-Thermus	Elusimicrobia	Fibrobacteres	Firmicutes	Fusobacteria	Gemmatimonadetes	Chlamydiae	Chloroflexi	Lentisphaerae	Nitrospira	Proteobacteria	Spirochaetes	SR1	Synergistetes	Tenericutes	TM7	Verrucomicrobia	number of sequences	observed_species	chao1	equitability	shannon	simpson
Organic	SWE_1	0.876928	4.3544	11.904	0	0	0	0	0.0201593	81.2922	0	0	0	0	0	0	1.0886	0	0	0	0	0.463663	0	9921	680	1054.15	0.645213	6.07106	0.933162
	SWE_2	1.70175	0.761308	29.9597	0	0	0	0	0.134348	66.189	0	0	0	0	0	0	0.895656	0	0	0	0	0.358262	0	2233	492	1011.86	0.789123	7.05675	0.970984
	SWE_3	0.238257	2.51872	18.5841	0	0	0	0	0.0340368	77.1954	0	0	0	0.0340368	0	0	1.05514	0	0	0	0.0340368	0.306331	0	2938	554	1019.17	0.769453	7.0126	0.970186
	SWE_4	0.657895	1.76435	5.05383	0	0	0	0	0	90.4605	0	0	0	0	0	0	1.46531	0	0	0	0	0.388756	0.20933	3344	492	844.683	0.721627	6.45316	0.955051
	SWE_5	1.12179	2.92468	14.6635	0	0	0	0	0	80.0881	0	0	0	0	0	0	1.08173	0	0	0	0	0.120192	0	2497	422	783.971	0.699838	6.10336	0.925056
	SWE_P	0.664381	1.58594	15.4951	0	0	0	0.0214316	0	80.6044	0	0	0	0	0	0	0.857265	0	0	0	0	0.621517	0.150021	4666	711	1359.39	0.726203	6.87984	0.957058
	FRA_1	0.188768	0.23596	24.2095	0	0	0	0	0.0943841	72.0151	0	0	0	0	0	0	2.68995	0	0	0	0.0471921	0.424729	0.0943841	2119	390	623.478	0.791269	6.81071	0.973906
	FRA_2	0.466356	0.966023	26.7488	0	0	0	0	0.0666223	69.0873	0	0	0	0	0	0	2.63158	0	0	0	0	0.0333111	0	3003	469	813.286	0.740095	6.56719	0.955002
	FRA_3	1.24378	0.199005	25.2736	0	0	0	0	0.248756	69.801	0	0	0	0	0	0	2.33831	0	0	0.0497512	0	0.79602	0.0497512	2010	320	501.304	0.776682	6.46349	0.970415
	FRA_4	0.554429	1.05477	13.9689	0	0.0135227	0	0	0.0270453	82.9615	0	0	0	0	0	0	1.02772	0.040568	0	0	0.0540906	0.297498	0	7395	801	1282.61	0.733266	7.07283	0.973183
	FRA_5	0.400859	0.107373	31.6679	0	0	0	0	0.0071582	65.0322	0	0	0	0	0	0	2.49105	0	0	0	0	0.293486	0	13970	543	798	0.616559	5.60132	0.940496
	FRA_P	0.81255	0.74819	31.0298	0	0	0.0563154	0.0402253	0.201126	62.3813	0	0	0	0	0	0	4.34433	0	0	0.00804505	0.0241352	0.337892	0.0160901	12438	1546	2784.51	0.776422	8.22567	0.989782
	ITA_1	0.384558	1.39033	38.8404	0.0147907	0	0	0	0.0443721	37.4501	0	0	0	0	0	0	21.8459	0	0	0	0	0.0295814	0	6761	594	1226.75	0.717018	6.60683	0.95879
	ITA_2	0.275953	0.932983	35.2825	0	0	0	0.0131406	0.0525624	59.7503	0	0	0	0	0	0	3.1406	0	0	0.131406	0.0525624	0.367937	0	7610	1089	2172.46	0.769034	7.75862	0.985064
	ITA_3	0	2.53129	11.3205	0	0	0	0	0	15.7362	0	0.0140627	0	0	0	0	70.398	0	0	0	0	0	0	7111	304	642.333	0.350916	2.89433	0.570091
	ITA_4	0.209644	0.76234	34.0576	0	0	0	0.0190585	0.0952925	61.8449	0	0	0	0	0	0	3.01124	0	0	0	0	0	0	5247	842	1563.29	0.771865	7.50074	0.983173
	ITA_5	0.293738	0.587475	34.9783	0	0	0	0	0.24674	61.6379	0	0	0	0	0	0	1.95042	0	0	0.023499	0.023499	0.093996	0.164493	8511	1329	2710.77	0.752728	7.8104	0.984275
	ITA_P	0.268949	1.40587	39.0587	0	0	0	0	0.158924	50.7457	0	0	0	0.0244499	0	0	8.06846	0.0366748	0.0244499	0.0122249	0.0366748	0.110024	0.0488998	8183	1654	3502.81	0.805049	8.60738	0.991086
	DNK_1	0.764967	1.48559	15.1774	0	0	0	0.0110865	0.0554324	78.7472	0	0	0	0	0	0	3.61419	0	0	0	0.0110865	0.133038	0	9020	977	1780.17	0.729012	7.2407	0.976088
	DNK_2	1.3659	0.957129	9.27218	0	0.0598205	0	0	0	84.8156	0	0	0	0	0	0	0.508475	0	0	0	0	3.02094	0	10030	671	1148.56	0.650065	6.10422	0.9406
	DNK_3	0.814901	0.853706	12.2623	0	0	0	0	0	84.09	0	0	0	0	0	0	1.69448	0	0	0	0	0.284569	0	7731	558	1148.21	0.602414	5.4965	0.928256
	DNK_4	0.159219	2.21845	22.089	0	0	0	0	0.0318438	75.0663	0	0	0	0	0	0	0.318438	0	0	0	0	0.11676	0	9421	695	1338.12	0.554258	5.23268	0.881246
	DNK_5	0.643066	0.865911	19.8205	0	0	0	0	0.0636699	77.7728	0	0	0	0.019101	0	0	0.541194	0	0	0	0.019101	0.25468	0	15706	1137	1899.28	0.728159	7.39155	0.980904
	DNK_P	1.00999	1.38735	12.808	0	0	0	0	0	83.0078	0.277469	0	0	0	0	0	0.921199	0.0110988	0	0	0	0.566038	0.0110988	9010	981	1548.5	0.707951	7.03569	0.958916
Conventional	SWE_1	2.32315	0.783085	11.6419	0	0.0522057	0	0	0.0783085	84.0773	0	0	0	0	0	0	0.73088	0	0	0	0	0.130514	0.18272	3831	498	731.211	0.743448	6.6613	0.970558
	SWE_2	0.0544366	1.79641	14.9156	0	0	0	0	0	82.7436	0	0	0	0	0	0	0.217746	0	0	0	0.217746	0.0544366	0	1837	250	390	0.6581	5.24228	0.914826
	SWE_3	0.643872	1.06572	13.3659	0	0	0	0	0.0222025	84.4139	0	0	0	0	0	0	0.17762	0	0	0	0	0.310835	0	4505	371	587.94	0.570031	4.86537	0.859216
	SWE_4	1.8591	0.489237	18.6019	0	0	0	0	0.0217439	75.9404	0.0543596	0	0	0	0	0	2.38095	0	0	0	0	0.652316	0	9199	1034	1979.88	0.726944	7.27963	0.976156
	SWE_5	0.74813	2.39401	2.29426	0	0	0	0	0	92.8678	0	0	0	0	0	0	1.59601	0	0	0	0.0997506	0	0	2007	206	357.5	0.618533	4.75436	0.853344
	SWE_P	0.774873	0.764542	17.2745	0	0	0	0.0103316	0.0413266	79.1404	0	0	0	0.0103316	0	0	1.36378	0	0	0	0.0413266	0.526914	0.0516582	9682	947	1462.23	0.709751	7.01747	0.965843
	FRA_1	0.73654	0.64079	35.7811	0	0	0.0073654	0	0.073654	57.1481	0.0073654	0	0	0	0	0	5.37674	0	0	0.0441924	0	0.184135	0	13589	1602	3120.62	0.748502	7.96829	0.987286
	FRA_2	0.855718	0.498549	26.8844	0	0	0	0	0.319964	70.154	0	0	0	0	0	0	1.10127	0	0	0	0.0148821	0.171144	0	13445	1468	2921.34	0.719139	7.56508	0.979089
	FRA_3	1.33095	0.595948	41.6766	0	0	0	0.0397298	0.218514	51.4104	0	0	0	0	0	0	4.41001	0	0	0	0.0595948	0.258244	0	5034	614	899.058	0.821211	7.60613	0.989103
	FRA_4	0.523062	0.570613	22.1588	0	0	0	0	0	71.4693	0	0	0	0	0	0	5.27817	0	0	0	0	0	0	2103	432	920.942	0.841809	7.36994	0.986975
	FRA_5	0.35479	0.608211	13.7861	0	0	0	0	0	79.0674	0	0	0	0	0	0	6.03142	0	0	0	0.0506842	0.0506842	0.0506842	1973	449	768	0.806769	7.10809	0.979339
	FRA_P	1.18512	0.504019	25.2282	0	0	0	0.0272442	0.286065	66.9936	0	0	0	0	0	0	5.36712	0	0	0.0681106	0.0408664	0.231576	0.0681106	7341	849	1414.62	0.794129	7.72657	0.987558
	ITA_1	0.576806	0.728597	30.8136	0	0	0	0	0.0607165	62.3862	0	0	0	0	0	0.0303582	5.31269	0	0	0	0	0.0910747	0	3298	529	1026.93	0.756728	6.84621	0.9744
	ITA_2	0.400583	0.2185	22.0685	0	0	0	0	0	75.5645	0	0	0	0	0	0	1.63875	0	0	0.0364166	0	0.0364166	0.0364166	2746	393	589.463	0.737881	6.35934	0.963918
	ITA_3	0.391475	0.565463	32.3184	0	0	0	0.0869943	0.130492	37.9295	0.0434972	0	0	0	0	0	28.0992	0	0	0	0.0434972	0.173989	0.217486	2301	576	1222.58	0.77388	7.09642	0.95957
	ITA_4	0.7848	1.6109	37.6704	0	0	0	0	0.0826105	56.6708	0	0	0	0	0	0	2.56093	0	0	0	0	0.619579	0	2421	617	1169.57	0.805033	7.46196	0.978873
	ITA_5	1.21902	0.284437	35.1077	0	0	0	0	0.0406339	61.8854	0.0406339	0	0	0	0	0	1.38155	0	0	0	0	0.0406339	0	2463	656	1396.56	0.761533	7.12609	0.964491
	ITA_P	0.68803	0.819981	31.6777	0	0	0	0	0.150801	62.771	0	0	0.0188501	0	0.00942507	0	3.37418	0.0754006	0	0.0188501	0	0.377003	0.0188501	10612	1686	3410.78	0.767278	8.22475	0.987355
	DNK_1	0.840134	0.444071	7.28517	0	0	0	0	0.0240038	88.9462	0	0	0	0	0	0	0.576092	0	0	0	0.0600096	1.63226	0.192031	8332	810	1528.41	0.591999	5.71976	0.903082
	DNK_2	0.855449	0.447166	9.52659	0	0	0	0	0	87.8973	0	0	0	0	0	0	0.573539	0	0	0	0	0.699913	0	10289	1187	2325.34	0.618421	6.31599	0.905468
	DNK_3	0.295036	1.2756	6.66435	0	0	0	0	0	91.0882	0	0	0	0	0	0	0.295036	0	0	0	0.0347102	0.347102	0	11524	724	1204.19	0.607359	5.76981	0.926641
	DNK_4	1.59771	0.751163	7.51163	0	0	0	0	0	89.1141	0	0	0	0	0	0	0.70347	0	0	0	0.0119232	0.310004	0	8388	724	1210.48	0.651937	6.1933	0.949187
	DNK_5	0.769513	2.56504	1.17259	0	0	0	0	0	92.8179	0	0	0	0	0	0	2.47343	0	0	0	0.0183217	0.183217	0	5460	287	412.849	0.553618	4.52024	0.85774
	DNK_P	1.15721	1.22307	9.32355	0	0.00940822	0	0	0	87.2707	0	0	0	0	0	0	0.461003	0	0	0	0.0470411	0.479819	0.0282247	10632	899	1565.39	0.642411	6.30345	0.943048
Average Organic		0.629943	1.3583	22.2302	0.00061628	0.00305597	0.00234647	0.0043726	0.0659364	69.4905	0.0115612	0.000585947	0	0.00323282	0	0	5.74913	0.0036809	0.00101874	0.00937193	0.0125991	0.392467	0.0310029	7119.79	760.458	1398.24	0.705176	6.66657	0.943865
Average Conventional		0.873563	0.90188	19.7812	0	0.00256725	0.000306892	0.00684584	0.0646265	74.5737	0.00607734	0	0.000785423	0.000430485	0.000392711	0.00126493	3.39507	0.00314169	0	0.00698207	0.0308481	0.315075	0.0352575	6375.5	742	1359	0.709435	6.62924	0.948461
t-test Organic-Conventional		0.0833391	0.0600826	0.451056	0.322542	0.884632	0.393229	0.584745	0.958029	0.270716	0.649745	0.322542	0.322542	0.14505	0.322542	0.322542	0.460513	0.889598	0.322542	0.726754	0.0914623	0.586221	0.817036	0.513123	0.870787	0.866195	0.874019	0.907	0.812518
																								15706
																								1837
																								323887
